# Supplementary material for: A Review of Cinnamic Acid’s Skeleton Modification: Features for Antibacterial-Agent-Guided Derivatives
Source: Molecules. 2024 Aug 20;29(16):3929. doi: 10.3390/molecules29163929 (PMC11357405; doi:10.3390/molecules29163929)
Supplement: Supplementary file 1 [file molecules-29-03929-s001.zip]

Archive with 1 entries (1 files):
- molecules-3139695-supplementary.pdf
